# Supplementary material for: Systematic Analysis of UFMylation Family Genes in Tissues of Mice with Metabolic Dysfunction-Associated Steatotic Liver Disease
Source: Genes (Basel). 2024 Dec 27;16(1):31. doi: 10.3390/genes16010031 (PMC11765366; doi:10.3390/genes16010031)
Supplement: Supplementary file 1 [file genes-16-00031-s001.zip]

Archive with 1 entries (1 files):
- genes-3388134-supplementary.pdf
